# Supplementary material for: Occurrence, Dietary Exposure, and Health Risk Assessment of Chlorinated Paraffins in Chicken Meat Across China
Source: Foods. 2026 Jan 9;15(2):239. doi: 10.3390/foods15020239 (PMC12839867; doi:10.3390/foods15020239)
Supplement: Supplementary file 1 [file foods-15-00239-s001.zip]

Archive with 1 entries (1 files):
- foods-4052341-supplementary.pdf
